# Supplementary material for: Renal MRI radiomics in Beckwith–Wiedemann syndrome: a novel imaging approach for genotype identification
Source: Orphanet J Rare Dis. 2025 Jun 15;20:307. doi: 10.1186/s13023-025-03841-x (PMC12168307; doi:10.1186/s13023-025-03841-x)
Supplement: Supplementary file 1 — Supplementary Table. [file 13023_2025_3841_MOESM1_ESM.xlsx]

## Sheet: T2 model
method	threshold	auc_train	auc_95%CI_lower_train	auc_95%CI_upper_train	auc_test	auc_95%CI_lower_test	auc_95%CI_upper_test	sensitivity_train	sensitivity_test	specificity_train	specificity_test	accuracy_train	accuracy_test	precision_train	precision_test	f1Score_train	f1Score_test
BoxCox_transformer>>Logistic	0.5	0.883	0.796	0.99	0.837	0.618	1	0.81	0.76	0.77	0.68	0.791	0.718	0.788	0.741	0.797	0.734
Min_max_scaler>>QDA	0.5	0.855	0.749	0.981	0.829	0.62	1	0.71	0.72	0.802	0.8	0.755	0.756	0.792	0.818	0.747	0.742
Min_max_scaler>>Logistic	0.5	0.858	0.754	0.983	0.822	0.595	1	0.7	0.68	0.813	0.8	0.755	0.736	0.799	0.818	0.744	0.714
Quantitle_transformer>>QDA	0.5	0.853	0.746	0.98	0.822	0.599	1	0.76	0.72	0.771	0.72	0.766	0.716	0.776	0.773	0.766	0.715
BoxCox_transformer>>PLSDA	0.5	0.875	0.786	0.987	0.821	0.592	1	1	1	0.032	0.04	0.526	0.531	0.519	0.522	0.683	0.686
BoxCox_transformer>>QDA	0.5	0.859	0.751	0.986	0.821	0.617	0.997	0.79	0.72	0.792	0.76	0.791	0.736	0.8	0.805	0.791	0.731
BoxCox_transformer>>SVM	0.5	0.912	0.847	0.999	0.814	0.564	1	0.84	0.76	0.813	0.6	0.827	0.678	0.826	0.691	0.831	0.71
Quantitle_transformer>>Logistic	0.5	0.858	0.753	0.982	0.814	0.581	1	0.73	0.68	0.812	0.8	0.77	0.736	0.802	0.808	0.764	0.715
Quantitle_transformer>>PLSDA	0.5	0.862	0.764	0.981	0.814	0.572	1	1	1	0.105	0.08	0.561	0.551	0.538	0.534	0.7	0.695
YeoJohnson_transformer>>Logistic	0.5	0.864	0.767	0.983	0.814	0.567	1	0.75	0.68	0.781	0.68	0.766	0.678	0.781	0.715	0.763	0.674
YeoJohnson_transformer>>QDA	0.5	0.854	0.746	0.983	0.814	0.587	0.997	0.79	0.76	0.792	0.76	0.791	0.756	0.799	0.811	0.791	0.752
Z_score_scaler>>Logistic	0.5	0.864	0.767	0.983	0.814	0.567	1	0.79	0.72	0.781	0.68	0.786	0.698	0.788	0.731	0.786	0.707
Z_score_scaler>>QDA	0.5	0.853	0.744	0.982	0.814	0.587	0.997	0.79	0.8	0.75	0.76	0.77	0.778	0.768	0.811	0.776	0.78
Max_abs_scaler>>QDA	0.5	0.813	0.688	0.958	0.813	0.607	1	0.61	0.6	0.802	0.72	0.705	0.656	0.764	0.762	0.677	0.631
Max_abs_scaler>>PLSDA	0.5	0.866	0.769	0.983	0.806	0.555	1	1	1	0.052	0.04	0.536	0.531	0.524	0.522	0.688	0.686
Min_max_scaler>>PLSDA	0.5	0.866	0.769	0.983	0.806	0.555	1	1	1	0.052	0.04	0.536	0.531	0.524	0.522	0.688	0.686
Min_max_scaler>>SVM	0.5	0.854	0.747	0.981	0.806	0.572	1	0.79	0.72	0.781	0.72	0.786	0.716	0.79	0.778	0.787	0.716
YeoJohnson_transformer>>PLSDA	0.5	0.867	0.772	0.984	0.806	0.555	1	1	1	0.042	0.04	0.53	0.531	0.521	0.522	0.685	0.686
Z_score_scaler>>PLSDA	0.5	0.866	0.769	0.983	0.806	0.555	1	1	1	0.052	0.04	0.536	0.531	0.524	0.522	0.688	0.686
L2_normalization>>RandomForest	0.5	0.95	0.915	1	0.805	0.599	0.997	0.89	0.76	0.834	0.64	0.862	0.698	0.852	0.719	0.869	0.723
Max_abs_scaler>>Logistic	0.5	0.822	0.701	0.965	0.805	0.592	1	0.61	0.6	0.792	0.72	0.699	0.656	0.757	0.762	0.674	0.631
Max_abs_scaler>>SVM	0.5	0.822	0.701	0.964	0.805	0.592	1	0.64	0.6	0.802	0.72	0.719	0.656	0.774	0.773	0.699	0.604
L1_normalization>>RandomForest	0.5	0.951	0.918	1	0.8	0.56	1	0.89	0.76	0.844	0.68	0.868	0.718	0.858	0.739	0.873	0.732
BoxCox_transformer>>AdaBoost	0.5	0.985	1	1	0.788	0.499	0.988	1	0.68	1	0.71	1	0.698	1	0.761	1	0.662
Max_abs_scaler>>AdaBoost	0.5	0.985	1	1	0.788	0.499	0.988	1	0.68	1	0.71	1	0.698	1	0.761	1	0.662
Min_max_scaler>>AdaBoost	0.5	0.985	1	1	0.788	0.499	0.988	1	0.68	1	0.71	1	0.698	1	0.761	1	0.662
YeoJohnson_transformer>>AdaBoost	0.5	0.985	1	1	0.788	0.499	0.988	1	0.68	1	0.71	1	0.698	1	0.761	1	0.662
Z_score_scaler>>AdaBoost	0.5	0.985	1	1	0.788	0.499	0.988	1	0.68	1	0.71	1	0.698	1	0.761	1	0.662
BoxCox_transformer>>GaussianProcess	0.5	0.943	0.904	1	0.782	0.531	1	0.88	0.76	0.854	0.64	0.867	0.696	0.864	0.725	0.871	0.708
BoxCox_transformer>>XGBOOST	0.5	0.984	0.996	1	0.782	0.512	1	0.99	0.76	0.979	0.68	0.985	0.72	0.982	0.725	0.985	0.73
Max_abs_scaler>>XGBOOST	0.5	0.984	0.996	1	0.782	0.512	1	0.99	0.76	0.979	0.68	0.985	0.72	0.982	0.725	0.985	0.73
Min_max_scaler>>XGBOOST	0.5	0.984	0.996	1	0.782	0.512	1	0.99	0.76	0.979	0.68	0.985	0.72	0.982	0.725	0.985	0.73
YeoJohnson_transformer>>SVM	0.5	0.892	0.807	0.995	0.782	0.512	1	0.82	0.76	0.802	0.6	0.812	0.678	0.815	0.691	0.815	0.71
YeoJohnson_transformer>>XGBOOST	0.5	0.984	0.996	1	0.782	0.512	1	0.99	0.76	0.979	0.68	0.985	0.72	0.982	0.725	0.985	0.73
Z_score_scaler>>SVM	0.5	0.884	0.795	0.993	0.782	0.512	1	0.82	0.72	0.803	0.6	0.812	0.656	0.813	0.691	0.815	0.682
Z_score_scaler>>XGBOOST	0.5	0.984	0.996	1	0.782	0.512	1	0.99	0.76	0.979	0.68	0.985	0.72	0.982	0.725	0.985	0.73
Quantitle_transformer>>XGBOOST	0.5	0.984	0.996	1	0.78	0.492	1	0.99	0.72	0.979	0.59	0.985	0.656	0.982	0.671	0.985	0.679
Min_max_scaler>>GaussianProcess	0.5	0.924	0.871	0.995	0.775	0.509	1	0.84	0.72	0.813	0.72	0.827	0.716	0.825	0.765	0.831	0.713
L1_normalization>>PLSDA	0.5	0.82	0.694	0.966	0.774	0.514	1	1	1	0	0	0.51	0.511	0.51	0.511	0.676	0.676
L2_normalization>>PLSDA	0.5	0.82	0.695	0.966	0.774	0.514	1	1	1	0	0	0.51	0.511	0.51	0.511	0.676	0.676
Quantitle_transformer>>SVM	0.5	0.852	0.742	0.982	0.774	0.527	1	0.77	0.68	0.77	0.68	0.77	0.676	0.78	0.745	0.773	0.68
Z_score_scaler>>GaussianProcess	0.5	0.911	0.849	0.994	0.774	0.524	0.997	0.87	0.72	0.792	0.68	0.832	0.696	0.815	0.738	0.841	0.698
YeoJohnson_transformer>>GaussianProcess	0.5	0.931	0.883	1	0.773	0.523	1	0.9	0.72	0.833	0.6	0.868	0.656	0.85	0.681	0.873	0.677
BoxCox_transformer>>BaggingDecisionTree	0.5	0.985	1	1	0.772	0.46	1	1	0.72	0.979	0.64	0.99	0.676	0.981	0.725	0.99	0.693
Max_abs_scaler>>BaggingDecisionTree	0.5	0.985	1	1	0.772	0.46	1	1	0.76	0.979	0.64	0.99	0.698	0.981	0.725	0.99	0.721
Min_max_scaler>>BaggingDecisionTree	0.5	0.985	1	1	0.772	0.46	1	1	0.76	0.979	0.64	0.99	0.698	0.981	0.725	0.99	0.721
YeoJohnson_transformer>>BaggingDecisionTree	0.5	0.985	1	1	0.772	0.46	1	1	0.76	0.979	0.64	0.99	0.698	0.981	0.725	0.99	0.721
Z_score_scaler>>BaggingDecisionTree	0.5	0.985	1	1	0.772	0.46	1	1	0.76	0.979	0.64	0.99	0.698	0.981	0.725	0.99	0.721
BoxCox_transformer>>GBDT	0.5	0.985	1	1	0.768	0.45	1	1	0.64	1	0.5	1	0.573	1	0.6	1	0.591
Max_abs_scaler>>GBDT	0.5	0.985	1	1	0.768	0.45	1	1	0.64	1	0.5	1	0.573	1	0.6	1	0.591
Min_max_scaler>>GBDT	0.5	0.985	1	1	0.768	0.45	1	1	0.64	1	0.5	1	0.573	1	0.6	1	0.591
YeoJohnson_transformer>>GBDT	0.5	0.985	1	1	0.768	0.45	1	1	0.64	1	0.5	1	0.573	1	0.6	1	0.591
Z_score_scaler>>GBDT	0.5	0.985	1	1	0.768	0.45	1	1	0.64	1	0.5	1	0.573	1	0.6	1	0.591
Quantitle_transformer>>AdaBoost	0.5	0.985	1	1	0.76	0.476	0.968	1	0.68	1	0.71	1	0.698	1	0.731	1	0.687
Max_abs_scaler>>GaussianProcess	0.5	0.875	0.788	0.985	0.758	0.525	0.997	0.81	0.68	0.771	0.68	0.791	0.676	0.783	0.759	0.794	0.671
BoxCox_transformer>>KNN	0.5	0.985	1	1	0.757	0.435	1	1	0.68	1	0.72	1	0.696	1	0.738	1	0.684
Quantitle_transformer>>GBDT	0.5	0.985	1	1	0.755	0.43	1	1	0.6	1	0.59	1	0.596	1	0.608	1	0.574
Quantitle_transformer>>GaussianProcess	0.5	0.928	0.877	0.998	0.751	0.467	0.997	0.89	0.76	0.813	0.64	0.852	0.696	0.833	0.725	0.86	0.708
BoxCox_transformer>>RandomForest	0.5	0.95	0.917	1	0.747	0.424	0.987	0.94	0.8	0.793	0.63	0.867	0.713	0.83	0.708	0.879	0.738
Max_abs_scaler>>RandomForest	0.5	0.95	0.917	1	0.747	0.424	0.987	0.94	0.8	0.793	0.63	0.867	0.713	0.83	0.708	0.879	0.738
Min_max_scaler>>RandomForest	0.5	0.95	0.917	1	0.747	0.424	0.987	0.94	0.8	0.793	0.63	0.867	0.713	0.83	0.708	0.879	0.738
YeoJohnson_transformer>>RandomForest	0.5	0.95	0.917	1	0.747	0.424	0.987	0.94	0.8	0.793	0.63	0.867	0.713	0.83	0.708	0.879	0.738
Z_score_scaler>>RandomForest	0.5	0.95	0.917	1	0.747	0.424	0.987	0.94	0.8	0.793	0.63	0.867	0.713	0.83	0.708	0.879	0.738
L1_normalization>>BaggingDecisionTree	0.5	0.985	1	1	0.745	0.4	1	0.96	0.84	1	0.54	0.98	0.696	1	0.662	0.979	0.734
Quantitle_transformer>>RandomForest	0.5	0.951	0.918	1	0.734	0.413	0.979	0.94	0.88	0.793	0.63	0.867	0.758	0.83	0.724	0.879	0.786
YeoJohnson_transformer>>KNN	0.5	0.985	1	1	0.734	0.405	0.997	1	0.68	1	0.76	1	0.718	1	0.758	1	0.705
L1_normalization>>AdaBoost	0.5	0.985	1	1	0.719	0.385	0.993	1	0.68	1	0.48	1	0.591	1	0.609	1	0.619
Min_max_scaler>>KNN	0.5	0.985	1	1	0.719	0.416	0.982	1	0.64	1	0.72	1	0.676	1	0.731	1	0.662
L1_normalization>>GBDT	0.5	0.985	1	1	0.717	0.367	1	1	0.72	1	0.45	1	0.593	1	0.589	1	0.639
Quantitle_transformer>>BaggingDecisionTree	0.5	0.985	1	1	0.717	0.388	0.988	1	0.8	0.979	0.59	0.99	0.696	0.981	0.695	0.99	0.73
L2_normalization>>BaggingDecisionTree	0.5	0.985	1	1	0.705	0.372	0.991	0.97	0.8	1	0.58	0.985	0.696	1	0.675	0.984	0.714
Z_score_scaler>>KNN	0.5	0.985	1	1	0.702	0.367	0.976	1	0.64	1	0.8	1	0.716	1	0.777	1	0.689
L2_normalization>>GBDT	0.5	0.985	1	1	0.696	0.333	1	1	0.76	1	0.45	1	0.613	1	0.603	1	0.663
Quantitle_transformer>>KNN	0.5	0.985	1	1	0.695	0.349	0.996	1	0.68	1	0.68	1	0.678	1	0.708	1	0.68
Max_abs_scaler>>SGD	0.5	0.749	0.629	0.889	0.689	0.403	0.963	0.75	0.68	0.76	0.76	0.755	0.716	0.785	0.784	0.749	0.715
L1_normalization>>Logistic	0.5	0.687	0.529	0.864	0.676	0.334	0.949	0.9	0.88	0.277	0.24	0.597	0.556	0.571	0.6	0.686	0.673
L1_normalization>>QDA	0.5	0.686	0.528	0.863	0.676	0.334	0.949	0.9	0.92	0.13	0.2	0.525	0.556	0.528	0.6	0.651	0.684
L2_normalization>>QDA	0.5	0.687	0.529	0.864	0.676	0.334	0.949	0.9	0.92	0.13	0.2	0.525	0.556	0.528	0.6	0.651	0.684
BoxCox_transformer>>SGD	0.5	0.764	0.644	0.903	0.669	0.415	0.935	0.74	0.64	0.801	0.72	0.771	0.676	0.798	0.781	0.758	0.66
L2_normalization>>Logistic	0.5	0.687	0.529	0.864	0.668	0.326	0.941	0.75	0.76	0.477	0.56	0.618	0.656	0.601	0.685	0.661	0.696
L2_normalization>>AdaBoost	0.5	0.985	1	1	0.667	0.308	1	0.99	0.76	1	0.48	0.995	0.629	1	0.639	0.995	0.677
L1_normalization>>DecisionTree	0.5	0.979	0.982	1	0.656	0.337	0.947	0.96	0.72	1	0.63	0.979	0.676	1	0.684	0.979	0.696
Max_abs_scaler>>KNN	0.5	0.985	1	1	0.655	0.272	0.993	1	0.76	1	0.59	1	0.673	1	0.669	1	0.701
Quantitle_transformer>>SGD	0.5	0.7	0.603	0.816	0.649	0.427	0.87	0.84	0.76	0.581	0.56	0.714	0.656	0.709	0.694	0.753	0.697
BoxCox_transformer>>DecisionTree	0.5	0.968	0.954	1	0.647	0.325	0.969	0.94	0.64	0.949	0.63	0.944	0.633	0.954	0.651	0.945	0.632
Max_abs_scaler>>DecisionTree	0.5	0.968	0.954	1	0.647	0.325	0.969	0.94	0.64	0.949	0.63	0.944	0.633	0.954	0.651	0.945	0.632
Min_max_scaler>>DecisionTree	0.5	0.968	0.954	1	0.647	0.325	0.969	0.94	0.64	0.949	0.63	0.944	0.633	0.954	0.651	0.945	0.632
YeoJohnson_transformer>>DecisionTree	0.5	0.968	0.954	1	0.647	0.325	0.969	0.94	0.64	0.949	0.63	0.944	0.633	0.954	0.651	0.945	0.632
Z_score_scaler>>DecisionTree	0.5	0.968	0.954	1	0.647	0.325	0.969	0.94	0.64	0.949	0.63	0.944	0.633	0.954	0.651	0.945	0.632
L2_normalization>>DecisionTree	0.5	0.979	0.982	1	0.641	0.314	0.947	0.96	0.72	1	0.63	0.979	0.676	1	0.684	0.979	0.696
L2_normalization>>XGBOOST	0.5	0.985	1	1	0.632	0.273	0.927	1	0.8	1	0.45	1	0.633	1	0.616	1	0.688
L1_normalization>>XGBOOST	0.5	0.985	1	1	0.63	0.275	0.927	1	0.72	1	0.49	1	0.613	1	0.6	1	0.641
Z_score_scaler>>SGD	0.5	0.755	0.637	0.894	0.629	0.355	0.915	0.7	0.56	0.822	0.64	0.761	0.591	0.805	0.681	0.739	0.552
Quantitle_transformer>>DecisionTree	0.5	0.968	0.954	1	0.627	0.305	0.949	0.94	0.6	0.949	0.63	0.944	0.613	0.954	0.631	0.945	0.601
YeoJohnson_transformer>>SGD	0.5	0.734	0.613	0.875	0.613	0.318	0.92	0.68	0.64	0.801	0.56	0.74	0.596	0.79	0.625	0.719	0.613
Min_max_scaler>>SGD	0.5	0.685	0.602	0.789	0.609	0.457	0.783	0.88	0.88	0.482	0.36	0.684	0.62	0.677	0.611	0.743	0.708
L2_normalization>>SVM	0.5	0.65	0.527	0.793	0.597	0.3	0.849	0.57	0.56	0.621	0.56	0.592	0.571	0.648	0.511	0.575	0.513
L1_normalization>>SVM	0.5	0.611	0.454	0.788	0.519	0.174	0.814	0.57	0.52	0.621	0.56	0.592	0.551	0.648	0.505	0.575	0.492
L1_normalization>>SGD	0.5	0.53	0.501	0.578	0.49	0.432	0.568	0.5	0.48	0.579	0.52	0.541	0.489	0.362	0.3	0.395	0.356
L2_normalization>>SGD	0.5	0.559	0.502	0.635	0.47	0.373	0.587	0.59	0.48	0.547	0.48	0.572	0.469	0.512	0.3	0.507	0.356
L2_normalization>>KNN	0.5	0.985	1	1	0.464	0.041	0.888	1	0.56	1	0.36	1	0.469	1	0.474	1	0.505
L1_normalization>>KNN	0.5	0.985	1	1	0.455	0.035	0.874	1	0.56	1	0.36	1	0.469	1	0.474	1	0.505
L2_normalization>>GaussianProcess	0.5	0.87	0.801	0.965	0.359	-0.026	0.754	0.86	0.48	0.789	0.36	0.826	0.429	0.821	0.432	0.839	0.442
L1_normalization>>GaussianProcess	0.5	0.869	0.8	0.965	0.294	-0.072	0.664	0.85	0.48	0.789	0.36	0.821	0.429	0.818	0.432	0.833	0.442

## Sheet: ADC model
method	threshold	auc_train	auc_95%CI_lower_train	auc_95%CI_upper_train	auc_test	auc_95%CI_lower_test	auc_95%CI_upper_test	sensitivity_train	sensitivity_test	specificity_train	specificity_test	accuracy_train	accuracy_test	precision_train	precision_test	f1Score_train	f1Score_test
BoxCox_transformer>>RandomForest	0.5	0.961	0.928	1	0.882	0.664	1	0.96	0.84	0.947	0.71	0.954	0.778	0.952	0.761	0.955	0.795
Max_abs_scaler>>RandomForest	0.5	0.961	0.928	1	0.882	0.664	1	0.96	0.84	0.947	0.71	0.954	0.778	0.952	0.761	0.955	0.795
Min_max_scaler>>RandomForest	0.5	0.961	0.928	1	0.882	0.664	1	0.96	0.84	0.947	0.71	0.954	0.778	0.952	0.761	0.955	0.795
Quantitle_transformer>>SVM	0.5	0.916	0.841	1	0.882	0.672	1	0.87	0.8	0.875	0.83	0.873	0.818	0.879	0.85	0.874	0.816
YeoJohnson_transformer>>RandomForest	0.5	0.961	0.928	1	0.882	0.664	1	0.96	0.84	0.947	0.71	0.954	0.778	0.952	0.761	0.955	0.795
Z_score_scaler>>RandomForest	0.5	0.961	0.928	1	0.882	0.664	1	0.96	0.84	0.947	0.71	0.954	0.778	0.952	0.761	0.955	0.795
YeoJohnson_transformer>>KNN	0.5	0.985	1	1	0.881	0.718	1	1	0.8	1	0.83	1	0.818	1	0.85	1	0.811
BoxCox_transformer>>KNN	0.5	0.985	1	1	0.88	0.721	1	1	0.8	1	0.83	1	0.818	1	0.85	1	0.811
Min_max_scaler>>KNN	0.5	0.985	1	1	0.88	0.708	1	1	0.84	1	0.79	1	0.818	1	0.831	1	0.826
BoxCox_transformer>>BaggingDecisionTree	0.5	0.985	1	1	0.878	0.667	1	1	0.84	1	0.74	1	0.796	1	0.786	1	0.805
Max_abs_scaler>>BaggingDecisionTree	0.5	0.985	1	1	0.878	0.667	1	1	0.84	1	0.74	1	0.796	1	0.786	1	0.805
Min_max_scaler>>BaggingDecisionTree	0.5	0.985	1	1	0.878	0.667	1	1	0.84	1	0.74	1	0.796	1	0.786	1	0.805
YeoJohnson_transformer>>BaggingDecisionTree	0.5	0.985	1	1	0.878	0.667	1	1	0.84	1	0.74	1	0.796	1	0.786	1	0.805
Z_score_scaler>>BaggingDecisionTree	0.5	0.985	1	1	0.878	0.667	1	1	0.84	1	0.74	1	0.796	1	0.786	1	0.805
Min_max_scaler>>GaussianProcess	0.5	0.98	0.987	1	0.877	0.698	1	0.98	0.84	0.979	0.79	0.98	0.818	0.981	0.827	0.98	0.819
Max_abs_scaler>>PLSDA	0.5	0.924	0.857	1	0.876	0.693	1	0.97	0.96	0.209	0.22	0.597	0.596	0.561	0.565	0.711	0.709
Min_max_scaler>>PLSDA	0.5	0.924	0.857	1	0.876	0.693	1	0.97	0.96	0.209	0.22	0.597	0.596	0.561	0.565	0.711	0.709
YeoJohnson_transformer>>GaussianProcess	0.5	0.967	0.949	1	0.876	0.705	1	0.94	0.8	0.958	0.83	0.949	0.818	0.96	0.82	0.95	0.802
Z_score_scaler>>KNN	0.5	0.985	1	1	0.876	0.713	1	1	0.8	1	0.83	1	0.818	1	0.85	1	0.811
Z_score_scaler>>PLSDA	0.5	0.924	0.857	1	0.876	0.693	1	0.97	0.96	0.209	0.22	0.597	0.596	0.561	0.565	0.711	0.709
Z_score_scaler>>QDA	0.5	0.918	0.847	1	0.876	0.693	1	0.9	0.88	0.823	0.75	0.862	0.818	0.842	0.801	0.87	0.835
BoxCox_transformer>>GaussianProcess	0.5	0.973	0.964	1	0.875	0.704	1	0.95	0.84	0.969	0.78	0.959	0.816	0.97	0.826	0.96	0.823
YeoJohnson_transformer>>QDA	0.5	0.915	0.842	1	0.875	0.677	1	0.93	0.84	0.812	0.75	0.872	0.798	0.838	0.791	0.882	0.809
Quantitle_transformer>>RandomForest	0.5	0.961	0.928	1	0.874	0.641	1	0.96	0.8	0.947	0.71	0.954	0.758	0.952	0.751	0.955	0.769
Z_score_scaler>>Logistic	0.5	0.926	0.86	1	0.867	0.656	1	0.89	0.84	0.833	0.75	0.862	0.798	0.848	0.791	0.868	0.809
BoxCox_transformer>>QDA	0.5	0.915	0.838	1	0.865	0.622	1	0.91	0.84	0.823	0.75	0.867	0.798	0.844	0.801	0.875	0.813
Quantitle_transformer>>GaussianProcess	0.5	0.948	0.905	1	0.865	0.647	1	0.93	0.8	0.927	0.83	0.928	0.818	0.932	0.833	0.93	0.805
Quantitle_transformer>>PLSDA	0.5	0.923	0.854	1	0.865	0.622	1	0.96	0.96	0.209	0.22	0.592	0.596	0.559	0.565	0.706	0.709
Quantitle_transformer>>Logistic	0.5	0.918	0.846	1	0.859	0.622	1	0.89	0.84	0.854	0.83	0.872	0.838	0.865	0.85	0.877	0.838
Z_score_scaler>>SVM	0.5	0.927	0.861	1	0.859	0.644	1	0.88	0.8	0.875	0.79	0.878	0.798	0.881	0.793	0.88	0.787
Quantitle_transformer>>QDA	0.5	0.897	0.809	0.998	0.853	0.617	1	0.89	0.8	0.832	0.75	0.862	0.778	0.849	0.801	0.868	0.785
Z_score_scaler>>GaussianProcess	0.5	0.97	0.957	1	0.853	0.659	1	0.95	0.84	0.958	0.83	0.954	0.838	0.96	0.837	0.955	0.835
YeoJohnson_transformer>>SVM	0.5	0.929	0.865	1	0.849	0.616	1	0.88	0.8	0.875	0.83	0.877	0.818	0.88	0.82	0.88	0.802
L1_normalization>>PLSDA	0.5	0.883	0.787	0.998	0.847	0.61	1	1	1	0.208	0.21	0.612	0.613	0.569	0.572	0.725	0.727
L2_normalization>>PLSDA	0.5	0.883	0.787	0.998	0.847	0.61	1	1	1	0.208	0.21	0.612	0.613	0.569	0.572	0.725	0.727
L1_normalization>>KNN	0.5	0.985	1	1	0.846	0.609	1	1	0.84	1	0.7	1	0.776	1	0.803	1	0.805
Max_abs_scaler>>Logistic	0.5	0.896	0.817	0.996	0.842	0.563	1	0.87	0.84	0.801	0.75	0.837	0.798	0.824	0.797	0.845	0.808
YeoJohnson_transformer>>Logistic	0.5	0.921	0.85	1	0.841	0.597	1	0.89	0.8	0.832	0.83	0.862	0.818	0.849	0.82	0.868	0.802
YeoJohnson_transformer>>PLSDA	0.5	0.922	0.853	1	0.841	0.597	1	0.97	0.96	0.219	0.22	0.602	0.596	0.564	0.565	0.713	0.709
Min_max_scaler>>Logistic	0.5	0.897	0.815	0.997	0.838	0.604	1	0.88	0.8	0.781	0.71	0.832	0.758	0.808	0.751	0.841	0.769
L1_normalization>>GaussianProcess	0.5	0.917	0.851	1	0.837	0.622	1	0.82	0.8	0.865	0.7	0.842	0.756	0.866	0.803	0.841	0.777
L1_normalization>>RandomForest	0.5	0.962	0.939	1	0.835	0.567	1	0.95	0.84	0.916	0.75	0.934	0.798	0.923	0.827	0.936	0.82
L2_normalization>>KNN	0.5	0.985	1	1	0.834	0.568	1	1	0.8	1	0.78	1	0.796	1	0.857	1	0.806
Max_abs_scaler>>SVM	0.5	0.892	0.809	0.995	0.834	0.553	1	0.67	0.6	0.884	0.79	0.776	0.696	0.872	0.777	0.746	0.653
Min_max_scaler>>QDA	0.5	0.858	0.76	0.98	0.83	0.593	1	0.7	0.68	0.802	0.76	0.75	0.72	0.79	0.748	0.741	0.7
L1_normalization>>BaggingDecisionTree	0.5	0.985	1	1	0.829	0.561	1	1	0.84	1	0.74	1	0.796	1	0.817	1	0.816
L2_normalization>>BaggingDecisionTree	0.5	0.985	1	1	0.829	0.561	1	1	0.8	1	0.79	1	0.798	1	0.831	1	0.804
L2_normalization>>GBDT	0.5	0.985	1	1	0.829	0.565	1	1	0.76	1	0.7	1	0.736	1	0.757	1	0.744
Max_abs_scaler>>KNN	0.5	0.985	1	1	0.829	0.557	1	1	0.8	1	0.79	1	0.798	1	0.831	1	0.799
Quantitle_transformer>>KNN	0.5	0.985	1	1	0.829	0.571	1	1	0.8	1	0.79	1	0.798	1	0.831	1	0.799
L2_normalization>>RandomForest	0.5	0.97	0.957	1	0.828	0.552	1	0.93	0.84	0.937	0.79	0.934	0.818	0.941	0.841	0.935	0.831
Max_abs_scaler>>QDA	0.5	0.896	0.816	0.997	0.826	0.533	1	0.95	1	0.338	0.27	0.652	0.638	0.632	0.6	0.742	0.744
Max_abs_scaler>>GaussianProcess	0.5	0.948	0.917	1	0.825	0.579	1	0.91	0.8	0.927	0.75	0.919	0.778	0.927	0.774	0.919	0.775
BoxCox_transformer>>SGD	0.5	0.816	0.706	0.946	0.824	0.613	1	0.85	0.84	0.802	0.83	0.827	0.838	0.82	0.837	0.834	0.835
Min_max_scaler>>SVM	0.5	0.89	0.805	0.995	0.822	0.568	1	0.77	0.64	0.812	0.71	0.791	0.678	0.809	0.698	0.787	0.649
BoxCox_transformer>>Logistic	0.5	0.915	0.84	1	0.821	0.526	1	0.88	0.8	0.843	0.79	0.862	0.798	0.856	0.81	0.867	0.798
BoxCox_transformer>>PLSDA	0.5	0.914	0.837	1	0.821	0.526	1	0.96	0.96	0.166	0.22	0.571	0.596	0.546	0.568	0.696	0.71
L2_normalization>>GaussianProcess	0.5	0.929	0.874	1	0.82	0.554	1	0.84	0.8	0.875	0.7	0.857	0.756	0.879	0.767	0.858	0.771
Quantitle_transformer>>BaggingDecisionTree	0.5	0.985	1	1	0.806	0.502	1	1	0.8	1	0.66	1	0.736	1	0.727	1	0.753
BoxCox_transformer>>SVM	0.5	0.926	0.858	1	0.805	0.495	1	0.88	0.8	0.885	0.83	0.883	0.818	0.889	0.837	0.884	0.813
BoxCox_transformer>>XGBOOST	0.5	0.975	0.969	1	0.802	0.472	1	0.96	0.72	0.958	0.79	0.959	0.758	0.96	0.783	0.96	0.738
Max_abs_scaler>>XGBOOST	0.5	0.975	0.969	1	0.802	0.472	1	0.96	0.72	0.958	0.79	0.959	0.758	0.96	0.783	0.96	0.738
Min_max_scaler>>XGBOOST	0.5	0.975	0.969	1	0.802	0.472	1	0.96	0.72	0.958	0.79	0.959	0.758	0.96	0.783	0.96	0.738
YeoJohnson_transformer>>XGBOOST	0.5	0.975	0.969	1	0.802	0.472	1	0.96	0.72	0.958	0.79	0.959	0.758	0.96	0.783	0.96	0.738
Z_score_scaler>>XGBOOST	0.5	0.975	0.969	1	0.802	0.472	1	0.96	0.72	0.958	0.79	0.959	0.758	0.96	0.783	0.96	0.738
L1_normalization>>DecisionTree	0.5	0.984	0.997	1	0.799	0.581	1	1	0.88	0.989	0.74	0.995	0.816	0.99	0.796	0.995	0.832
L1_normalization>>GBDT	0.5	0.985	1	1	0.798	0.507	1	1	0.8	1	0.78	1	0.796	1	0.826	1	0.801
L1_normalization>>Logistic	0.5	0.846	0.741	0.974	0.797	0.497	1	1	1	0	0	0.51	0.511	0.51	0.511	0.676	0.676
L2_normalization>>Logistic	0.5	0.837	0.725	0.972	0.797	0.506	0.997	0.97	1	0.14	0.1	0.565	0.556	0.558	0.543	0.701	0.7
L2_normalization>>QDA	0.5	0.837	0.724	0.972	0.797	0.506	0.997	0.97	1	0.14	0.1	0.565	0.556	0.558	0.543	0.701	0.7
Quantitle_transformer>>XGBOOST	0.5	0.975	0.969	1	0.794	0.454	1	0.96	0.72	0.958	0.79	0.959	0.758	0.96	0.783	0.96	0.738
BoxCox_transformer>>GBDT	0.5	0.985	1	1	0.792	0.456	1	1	0.72	1	0.66	1	0.696	1	0.686	1	0.694
Max_abs_scaler>>GBDT	0.5	0.985	1	1	0.792	0.456	1	1	0.72	1	0.66	1	0.696	1	0.686	1	0.694
Min_max_scaler>>GBDT	0.5	0.985	1	1	0.792	0.456	1	1	0.72	1	0.66	1	0.696	1	0.686	1	0.694
YeoJohnson_transformer>>GBDT	0.5	0.985	1	1	0.792	0.456	1	1	0.72	1	0.66	1	0.696	1	0.686	1	0.694
Z_score_scaler>>GBDT	0.5	0.985	1	1	0.792	0.456	1	1	0.72	1	0.66	1	0.696	1	0.686	1	0.694
L2_normalization>>XGBOOST	0.5	0.985	1	1	0.781	0.459	1	1	0.8	1	0.79	1	0.798	1	0.831	1	0.804
YeoJohnson_transformer>>SGD	0.5	0.847	0.745	0.969	0.78	0.52	1	0.85	0.8	0.864	0.79	0.857	0.798	0.868	0.81	0.858	0.798
L1_normalization>>AdaBoost	0.5	0.985	1	1	0.779	0.548	0.999	1	0.84	1	0.74	1	0.793	1	0.787	1	0.811
L2_normalization>>DecisionTree	0.5	0.984	0.997	1	0.778	0.564	0.988	1	0.84	0.989	0.74	0.995	0.796	0.99	0.796	0.995	0.81
L1_normalization>>XGBOOST	0.5	0.985	1	1	0.773	0.443	1	1	0.8	1	0.79	1	0.798	1	0.831	1	0.804
L1_normalization>>QDA	0.5	0.837	0.727	0.97	0.769	0.454	1	0.95	0.96	0.14	0.1	0.555	0.533	0.553	0.533	0.689	0.679
Quantitle_transformer>>GBDT	0.5	0.985	1	1	0.76	0.414	1	1	0.68	1	0.62	1	0.656	1	0.653	1	0.658
L2_normalization>>AdaBoost	0.5	0.985	1	1	0.738	0.518	0.956	1	0.76	1	0.7	1	0.736	1	0.763	1	0.751
L1_normalization>>SVM	0.5	0.716	0.606	0.846	0.718	0.403	0.96	0.77	0.68	0.695	0.68	0.731	0.691	0.783	0.765	0.753	0.691
BoxCox_transformer>>AdaBoost	0.5	0.985	1	1	0.711	0.424	0.982	1	0.72	1	0.7	1	0.716	1	0.72	1	0.705
Max_abs_scaler>>AdaBoost	0.5	0.985	1	1	0.711	0.424	0.982	1	0.72	1	0.74	1	0.736	1	0.76	1	0.723
Min_max_scaler>>AdaBoost	0.5	0.985	1	1	0.711	0.424	0.982	1	0.72	1	0.74	1	0.736	1	0.76	1	0.723
YeoJohnson_transformer>>AdaBoost	0.5	0.985	1	1	0.711	0.424	0.982	1	0.72	1	0.74	1	0.736	1	0.76	1	0.723
Z_score_scaler>>AdaBoost	0.5	0.985	1	1	0.711	0.424	0.982	1	0.72	1	0.74	1	0.736	1	0.76	1	0.723
Max_abs_scaler>>SGD	0.5	0.792	0.696	0.91	0.705	0.429	0.961	0.88	0.84	0.716	0.63	0.801	0.736	0.81	0.721	0.823	0.763
Z_score_scaler>>SGD	0.5	0.833	0.73	0.955	0.704	0.419	0.968	0.79	0.68	0.895	0.75	0.842	0.716	0.891	0.753	0.833	0.704
BoxCox_transformer>>DecisionTree	0.5	0.985	0.999	1	0.7	0.412	0.982	0.99	0.72	1	0.7	0.995	0.716	1	0.72	0.995	0.705
Max_abs_scaler>>DecisionTree	0.5	0.985	0.999	1	0.7	0.412	0.982	0.99	0.72	1	0.7	0.995	0.716	1	0.72	0.995	0.705
Min_max_scaler>>DecisionTree	0.5	0.985	0.999	1	0.7	0.412	0.982	0.99	0.72	1	0.7	0.995	0.716	1	0.72	0.995	0.705
Min_max_scaler>>SGD	0.5	0.83	0.734	0.949	0.7	0.482	0.923	0.83	0.76	0.853	0.63	0.842	0.696	0.888	0.763	0.842	0.722
YeoJohnson_transformer>>DecisionTree	0.5	0.985	0.999	1	0.7	0.412	0.982	0.99	0.72	1	0.7	0.995	0.716	1	0.72	0.995	0.705
Z_score_scaler>>DecisionTree	0.5	0.985	0.999	1	0.7	0.412	0.982	0.99	0.72	1	0.7	0.995	0.716	1	0.72	0.995	0.705
Quantitle_transformer>>AdaBoost	0.5	0.985	1	1	0.671	0.378	0.95	1	0.72	1	0.62	1	0.676	1	0.667	1	0.682
Quantitle_transformer>>SGD	0.5	0.712	0.61	0.834	0.65	0.501	0.788	0.69	0.6	0.758	0.72	0.725	0.649	0.826	0.62	0.679	0.568
Quantitle_transformer>>DecisionTree	0.5	0.985	0.999	1	0.64	0.34	0.95	0.99	0.68	1	0.62	0.995	0.656	1	0.657	0.995	0.656
L2_normalization>>SVM	0.5	0.694	0.581	0.827	0.628	0.337	0.838	0.7	0.64	0.652	0.68	0.674	0.671	0.725	0.765	0.689	0.663
L1_normalization>>SGD	0.5	0.505	0.499	0.531	0.51	0.481	0.559	0.2	0.2	0.8	0.8	0.495	0.489	0.103	0.1	0.136	0.133
L2_normalization>>SGD	0.5	0.49	0.5	0.5	0.49	0.5	0.5	0.2	0.2	0.8	0.8	0.495	0.489	0.103	0.1	0.136	0.133

## Sheet: Combined model
method	threshold	auc_train	auc_95%CI_lower_train	auc_95%CI_upper_train	auc_test	auc_95%CI_lower_test	auc_95%CI_upper_test	sensitivity_train	sensitivity_test	specificity_train	specificity_test	accuracy_train	accuracy_test	precision_train	precision_test	f1Score_train	f1Score_test
YeoJohnson_transformer>>QDA	0.5	0.945	0.899	1	0.954	0.894	1	0.94	0.92	0.907	0.88	0.923	0.9	0.915	0.925	0.927	0.909
Z_score_scaler>>QDA	0.5	0.942	0.892	1	0.954	0.894	1	0.94	0.92	0.907	0.88	0.924	0.9	0.916	0.925	0.927	0.909
Quantitle_transformer>>Logistic	0.5	0.955	0.923	1	0.939	0.842	1	0.94	0.88	0.896	0.75	0.918	0.818	0.905	0.844	0.921	0.834
Quantitle_transformer>>QDA	0.5	0.942	0.888	1	0.939	0.851	1	0.9	0.88	0.906	0.8	0.903	0.84	0.91	0.878	0.904	0.852
Max_abs_scaler>>GaussianProcess	0.5	0.985	1	1	0.931	0.82	1	1	0.8	1	0.75	1	0.778	1	0.802	1	0.779
Quantitle_transformer>>SVM	0.5	0.951	0.917	1	0.931	0.82	1	0.91	0.84	0.896	0.75	0.903	0.798	0.901	0.838	0.905	0.812
Min_max_scaler>>GaussianProcess	0.5	0.984	0.996	1	0.93	0.82	1	0.99	0.88	0.979	0.8	0.985	0.84	0.98	0.871	0.985	0.853
Z_score_scaler>>GaussianProcess	0.5	0.984	0.997	1	0.93	0.839	1	0.99	0.88	0.979	0.83	0.985	0.858	0.98	0.892	0.985	0.869
BoxCox_transformer>>GaussianProcess	0.5	0.985	1	1	0.929	0.804	1	1	0.92	1	0.79	1	0.858	1	0.858	1	0.873
BoxCox_transformer>>QDA	0.5	0.948	0.905	1	0.929	0.813	1	0.95	0.92	0.907	0.83	0.929	0.878	0.916	0.892	0.932	0.891
YeoJohnson_transformer>>PLSDA	0.5	0.955	0.921	1	0.929	0.805	1	1	0.96	0.292	0.22	0.653	0.596	0.596	0.568	0.747	0.71
L1_normalization>>PLSDA	0.5	0.952	0.918	1	0.923	0.817	1	1	0.96	0.282	0.26	0.648	0.616	0.592	0.582	0.744	0.721
L2_normalization>>PLSDA	0.5	0.949	0.905	1	0.923	0.807	1	1	0.96	0.282	0.22	0.648	0.596	0.592	0.568	0.744	0.71
Quantitle_transformer>>GaussianProcess	0.5	0.985	1	1	0.923	0.808	1	1	0.88	1	0.79	1	0.838	1	0.858	1	0.845
Quantitle_transformer>>PLSDA	0.5	0.954	0.919	1	0.923	0.798	1	1	0.96	0.272	0.22	0.643	0.596	0.589	0.568	0.741	0.71
YeoJohnson_transformer>>GaussianProcess	0.5	0.985	1	1	0.923	0.808	1	1	0.88	1	0.79	1	0.838	1	0.852	1	0.851
YeoJohnson_transformer>>Logistic	0.5	0.963	0.943	1	0.921	0.782	1	0.95	0.88	0.927	0.79	0.939	0.836	0.933	0.845	0.941	0.852
Z_score_scaler>>Logistic	0.5	0.96	0.935	1	0.921	0.782	1	0.95	0.88	0.907	0.79	0.929	0.838	0.916	0.852	0.932	0.851
Quantitle_transformer>>KNN	0.5	0.985	1	1	0.92	0.81	1	1	0.76	1	0.84	1	0.798	1	0.874	1	0.799
Max_abs_scaler>>Logistic	0.5	0.912	0.833	1	0.917	0.777	1	0.78	0.72	0.854	0.84	0.816	0.776	0.848	0.836	0.812	0.754
Max_abs_scaler>>PLSDA	0.5	0.948	0.908	1	0.915	0.813	1	1	0.96	0.292	0.22	0.653	0.596	0.596	0.568	0.747	0.71
Min_max_scaler>>PLSDA	0.5	0.948	0.908	1	0.915	0.813	1	1	0.96	0.292	0.22	0.653	0.596	0.596	0.568	0.747	0.71
Z_score_scaler>>PLSDA	0.5	0.948	0.908	1	0.915	0.813	1	1	0.96	0.292	0.22	0.653	0.596	0.596	0.568	0.747	0.71
L1_normalization>>XGBOOST	0.5	0.985	1	1	0.913	0.753	1	1	0.84	1	0.71	1	0.778	1	0.787	1	0.803
YeoJohnson_transformer>>KNN	0.5	0.985	1	1	0.911	0.78	1	1	0.84	1	0.87	1	0.858	1	0.909	1	0.854
Z_score_scaler>>KNN	0.5	0.985	1	1	0.907	0.761	1	1	0.88	1	0.87	1	0.878	1	0.909	1	0.882
Z_score_scaler>>SVM	0.5	0.972	0.959	1	0.904	0.765	1	0.96	0.84	0.938	0.75	0.949	0.798	0.942	0.838	0.951	0.812
BoxCox_transformer>>KNN	0.5	0.985	1	1	0.902	0.742	1	1	0.76	1	0.79	1	0.778	1	0.842	1	0.769
Max_abs_scaler>>SVM	0.5	0.91	0.831	1	0.901	0.732	1	0.85	0.72	0.834	0.72	0.842	0.718	0.843	0.773	0.844	0.715
Min_max_scaler>>QDA	0.5	0.916	0.841	1	0.9	0.787	1	0.83	0.8	0.843	0.8	0.837	0.8	0.848	0.841	0.838	0.789
YeoJohnson_transformer>>SVM	0.5	0.974	0.966	1	0.898	0.726	1	0.96	0.84	0.938	0.79	0.949	0.818	0.942	0.852	0.951	0.823
BoxCox_transformer>>Logistic	0.5	0.96	0.935	1	0.896	0.711	1	0.93	0.84	0.937	0.79	0.934	0.816	0.94	0.845	0.934	0.829
BoxCox_transformer>>PLSDA	0.5	0.955	0.919	1	0.896	0.71	1	1	0.96	0.261	0.22	0.638	0.596	0.585	0.568	0.738	0.71
Min_max_scaler>>SVM	0.5	0.923	0.858	1	0.892	0.747	1	0.82	0.8	0.875	0.84	0.847	0.82	0.873	0.881	0.845	0.807
Max_abs_scaler>>QDA	0.5	0.883	0.79	0.993	0.891	0.694	1	0.73	0.68	0.834	0.8	0.781	0.736	0.822	0.818	0.772	0.714
BoxCox_transformer>>SVM	0.5	0.974	0.966	1	0.889	0.688	1	0.97	0.84	0.948	0.75	0.959	0.796	0.952	0.838	0.961	0.812
Min_max_scaler>>Logistic	0.5	0.936	0.881	1	0.884	0.734	1	0.86	0.84	0.855	0.88	0.857	0.86	0.862	0.914	0.86	0.861
L2_normalization>>XGBOOST	0.5	0.985	1	1	0.883	0.703	1	1	0.84	1	0.79	1	0.818	1	0.878	1	0.83
Min_max_scaler>>KNN	0.5	0.985	1	1	0.872	0.69	1	1	0.84	1	0.75	1	0.798	1	0.807	1	0.807
Quantitle_transformer>>RandomForest	0.5	0.979	0.98	1	0.868	0.664	1	0.95	0.84	0.948	0.75	0.949	0.798	0.95	0.802	0.95	0.807
BoxCox_transformer>>RandomForest	0.5	0.979	0.98	1	0.861	0.641	1	0.95	0.84	0.948	0.75	0.949	0.798	0.95	0.802	0.95	0.807
Max_abs_scaler>>RandomForest	0.5	0.979	0.98	1	0.861	0.641	1	0.95	0.84	0.948	0.75	0.949	0.798	0.95	0.802	0.95	0.807
Min_max_scaler>>RandomForest	0.5	0.979	0.98	1	0.861	0.641	1	0.95	0.84	0.948	0.75	0.949	0.798	0.95	0.802	0.95	0.807
YeoJohnson_transformer>>RandomForest	0.5	0.979	0.98	1	0.861	0.641	1	0.95	0.84	0.948	0.75	0.949	0.798	0.95	0.802	0.95	0.807
Z_score_scaler>>RandomForest	0.5	0.979	0.98	1	0.861	0.641	1	0.95	0.84	0.948	0.75	0.949	0.798	0.95	0.802	0.95	0.807
L2_normalization>>RandomForest	0.5	0.98	0.984	1	0.858	0.621	1	0.97	0.92	0.958	0.79	0.964	0.858	0.961	0.858	0.965	0.873
L1_normalization>>Logistic	0.5	0.848	0.742	0.975	0.855	0.65	1	1	1	0	0	0.51	0.511	0.51	0.511	0.676	0.676
L1_normalization>>GaussianProcess	0.5	0.899	0.818	0.999	0.852	0.682	1	0.9	0.8	0.791	0.7	0.847	0.756	0.819	0.793	0.857	0.773
Quantitle_transformer>>XGBOOST	0.5	0.985	1	1	0.847	0.59	1	0.97	0.92	1	0.75	0.984	0.838	1	0.818	0.984	0.855
L2_normalization>>GaussianProcess	0.5	0.889	0.804	0.995	0.842	0.634	1	0.91	0.8	0.761	0.7	0.837	0.756	0.799	0.793	0.851	0.773
BoxCox_transformer>>XGBOOST	0.5	0.985	1	1	0.839	0.567	1	0.97	0.92	1	0.75	0.984	0.838	1	0.818	0.984	0.855
Max_abs_scaler>>XGBOOST	0.5	0.985	1	1	0.839	0.567	1	0.97	0.92	1	0.75	0.984	0.838	1	0.818	0.984	0.855
Min_max_scaler>>XGBOOST	0.5	0.985	1	1	0.839	0.567	1	0.97	0.92	1	0.75	0.984	0.838	1	0.818	0.984	0.855
YeoJohnson_transformer>>XGBOOST	0.5	0.985	1	1	0.839	0.567	1	0.97	0.92	1	0.75	0.984	0.838	1	0.818	0.984	0.855
Z_score_scaler>>XGBOOST	0.5	0.985	1	1	0.839	0.567	1	0.97	0.92	1	0.75	0.984	0.838	1	0.818	0.984	0.855
BoxCox_transformer>>BaggingDecisionTree	0.5	0.985	1	1	0.837	0.554	1	1	0.84	1	0.75	1	0.798	1	0.801	1	0.813
YeoJohnson_transformer>>BaggingDecisionTree	0.5	0.985	1	1	0.837	0.554	1	1	0.84	1	0.75	1	0.798	1	0.801	1	0.813
L1_normalization>>QDA	0.5	0.834	0.722	0.968	0.835	0.598	1	0.96	1	0.13	0.1	0.555	0.556	0.55	0.543	0.691	0.7
Max_abs_scaler>>KNN	0.5	0.985	1	1	0.834	0.627	1	1	0.96	1	0.64	1	0.8	1	0.792	1	0.847
L2_normalization>>BaggingDecisionTree	0.5	0.985	1	1	0.831	0.555	1	1	0.8	1	0.71	1	0.758	1	0.747	1	0.771
Max_abs_scaler>>BaggingDecisionTree	0.5	0.985	1	1	0.83	0.542	1	1	0.84	1	0.75	1	0.798	1	0.801	1	0.813
Min_max_scaler>>BaggingDecisionTree	0.5	0.985	1	1	0.83	0.542	1	1	0.84	1	0.75	1	0.798	1	0.801	1	0.813
Z_score_scaler>>BaggingDecisionTree	0.5	0.985	1	1	0.83	0.542	1	1	0.84	1	0.75	1	0.798	1	0.801	1	0.813
L2_normalization>>Logistic	0.5	0.857	0.76	0.979	0.829	0.648	0.987	0.97	1	0.15	0.1	0.57	0.556	0.565	0.543	0.704	0.7
L2_normalization>>QDA	0.5	0.857	0.76	0.979	0.829	0.648	0.987	0.97	1	0.15	0.1	0.57	0.556	0.565	0.543	0.704	0.7
L1_normalization>>RandomForest	0.5	0.978	0.978	1	0.827	0.576	1	0.96	0.88	0.958	0.79	0.959	0.838	0.96	0.847	0.96	0.853
Quantitle_transformer>>BaggingDecisionTree	0.5	0.985	1	1	0.822	0.538	1	1	0.84	1	0.75	1	0.798	1	0.801	1	0.813
L2_normalization>>GBDT	0.5	0.985	1	1	0.818	0.543	1	1	0.8	1	0.71	1	0.758	1	0.74	1	0.767
L1_normalization>>BaggingDecisionTree	0.5	0.985	1	1	0.815	0.532	1	1	0.84	1	0.75	1	0.798	1	0.801	1	0.813
L1_normalization>>KNN	0.5	0.985	1	1	0.811	0.543	1	1	0.76	1	0.62	1	0.696	1	0.737	1	0.702
BoxCox_transformer>>GBDT	0.5	0.985	1	1	0.805	0.48	1	1	0.76	1	0.75	1	0.758	1	0.76	1	0.754
Max_abs_scaler>>GBDT	0.5	0.985	1	1	0.805	0.48	1	1	0.76	1	0.75	1	0.758	1	0.76	1	0.754
Min_max_scaler>>GBDT	0.5	0.985	1	1	0.805	0.48	1	1	0.76	1	0.75	1	0.758	1	0.76	1	0.754
YeoJohnson_transformer>>GBDT	0.5	0.985	1	1	0.805	0.48	1	1	0.76	1	0.75	1	0.758	1	0.76	1	0.754
Z_score_scaler>>GBDT	0.5	0.985	1	1	0.805	0.48	1	1	0.76	1	0.75	1	0.758	1	0.76	1	0.754
L1_normalization>>GBDT	0.5	0.985	1	1	0.802	0.507	1	1	0.76	1	0.75	1	0.758	1	0.767	1	0.76
Min_max_scaler>>SGD	0.5	0.882	0.813	0.974	0.802	0.649	0.955	0.85	0.84	0.937	0.79	0.893	0.816	0.942	0.86	0.882	0.833
YeoJohnson_transformer>>SGD	0.5	0.907	0.841	0.992	0.784	0.549	0.988	0.92	0.8	0.916	0.79	0.918	0.796	0.921	0.852	0.92	0.796
Z_score_scaler>>SGD	0.5	0.901	0.847	0.979	0.783	0.559	0.959	0.93	0.84	0.896	0.75	0.913	0.796	0.907	0.831	0.917	0.818
BoxCox_transformer>>SGD	0.5	0.917	0.868	0.988	0.764	0.508	0.988	0.91	0.8	0.948	0.75	0.929	0.776	0.946	0.795	0.927	0.785
Quantitle_transformer>>SGD	0.5	0.887	0.821	0.969	0.764	0.515	0.988	0.84	0.72	0.938	0.79	0.888	0.756	0.931	0.835	0.877	0.739
L2_normalization>>AdaBoost	0.5	0.985	1	1	0.744	0.45	0.988	0.99	0.76	1	0.71	0.995	0.738	1	0.727	0.995	0.742
L2_normalization>>KNN	0.5	0.985	1	1	0.738	0.427	0.983	1	0.72	1	0.66	1	0.696	1	0.776	1	0.699
L1_normalization>>SVM	0.5	0.718	0.61	0.847	0.737	0.511	0.923	0.83	0.72	0.632	0.64	0.731	0.691	0.74	0.775	0.768	0.676
L2_normalization>>DecisionTree	0.5	0.981	0.987	1	0.733	0.447	0.984	0.99	0.76	1	0.71	0.995	0.738	1	0.727	0.995	0.742
Quantitle_transformer>>GBDT	0.5	0.985	1	1	0.733	0.369	0.994	1	0.76	1	0.71	1	0.738	1	0.741	1	0.742
L1_normalization>>DecisionTree	0.5	0.979	0.982	1	0.699	0.408	0.952	0.97	0.72	0.989	0.59	0.98	0.653	0.99	0.655	0.979	0.676
BoxCox_transformer>>DecisionTree	0.5	0.985	0.999	1	0.685	0.399	0.95	0.99	0.64	1	0.75	0.995	0.698	1	0.71	0.995	0.664
Max_abs_scaler>>DecisionTree	0.5	0.985	0.999	1	0.685	0.399	0.95	0.99	0.64	1	0.75	0.995	0.698	1	0.71	0.995	0.664
Min_max_scaler>>DecisionTree	0.5	0.985	0.999	1	0.685	0.399	0.95	0.99	0.64	1	0.75	0.995	0.698	1	0.71	0.995	0.664
YeoJohnson_transformer>>DecisionTree	0.5	0.985	0.999	1	0.685	0.399	0.95	0.99	0.64	1	0.75	0.995	0.698	1	0.71	0.995	0.664
Z_score_scaler>>DecisionTree	0.5	0.985	0.999	1	0.685	0.399	0.95	0.99	0.64	1	0.75	0.995	0.698	1	0.71	0.995	0.664
L1_normalization>>AdaBoost	0.5	0.985	1	1	0.677	0.356	0.95	0.99	0.72	0.989	0.59	0.99	0.656	0.99	0.654	0.99	0.682
Max_abs_scaler>>SGD	0.5	0.703	0.616	0.811	0.645	0.457	0.835	0.67	0.64	0.748	0.67	0.709	0.656	0.837	0.596	0.659	0.571
Quantitle_transformer>>DecisionTree	0.5	0.985	0.999	1	0.645	0.353	0.916	0.99	0.64	1	0.67	0.995	0.658	1	0.657	0.995	0.644
L2_normalization>>SVM	0.5	0.72	0.623	0.838	0.633	0.448	0.787	0.71	0.64	0.705	0.64	0.705	0.651	0.782	0.745	0.717	0.652
BoxCox_transformer>>AdaBoost	0.5	0.985	1	1	0.63	0.322	0.932	0.99	0.6	1	0.7	0.995	0.656	1	0.67	0.995	0.615
Max_abs_scaler>>AdaBoost	0.5	0.985	1	1	0.63	0.322	0.932	0.99	0.6	1	0.7	0.995	0.656	1	0.67	0.995	0.615
Min_max_scaler>>AdaBoost	0.5	0.985	1	1	0.63	0.322	0.932	0.99	0.6	1	0.7	0.995	0.656	1	0.67	0.995	0.615
YeoJohnson_transformer>>AdaBoost	0.5	0.985	1	1	0.63	0.322	0.932	0.99	0.6	1	0.7	0.995	0.656	1	0.67	0.995	0.615
Z_score_scaler>>AdaBoost	0.5	0.985	1	1	0.63	0.322	0.932	0.99	0.6	1	0.7	0.995	0.656	1	0.67	0.995	0.615
Quantitle_transformer>>AdaBoost	0.5	0.985	1	1	0.61	0.302	0.912	0.99	0.6	1	0.66	0.995	0.636	1	0.65	0.995	0.607
L1_normalization>>SGD	0.5	0.505	0.499	0.531	0.51	0.481	0.559	0.2	0.2	0.8	0.8	0.495	0.489	0.103	0.1	0.136	0.133
L2_normalization>>SGD	0.5	0.49	0.5	0.5	0.49	0.5	0.5	0.2	0.2	0.8	0.8	0.495	0.489	0.103	0.1	0.136	0.133
